# Supplementary material for: Red Flags and Adversities on the Way to the Robust CE-ICP-MS/MS Quantitative Monitoring of Self-Synthesized Magnetic Iron Oxide(II, III)-Based Nanoparticle Interactions with Human Serum Proteins
Source: Molecules. 2022 Dec 2;27(23):8442. doi: 10.3390/molecules27238442 (PMC9739417; doi:10.3390/molecules27238442)
Supplement: Supplementary file 1 [file molecules-27-08442-s001.zip]

Archive with 1 entries (1 files):
- molecules-2050372-supplementary.pdf
